# Supplementary material for: Estimating optimally tailored active surveillance strategy under interval censoring
Source: Biometrics. 2025 May 30;81(2):ujaf067. doi: 10.1093/biomtc/ujaf067 (PMC12123698; doi:10.1093/biomtc/ujaf067)
Supplement: ujaf067_Supplemental_Files — Web Appendices, referenced in Sections 2 and 3, and R code implementing the proposed method are available with this paper at the Biometrics website on Oxford Academic. [file ujaf067_supplemental_files.zip]

Archive with 21 entries (14 files):
- code/
- code/code/
- code/code/.DS_Store
- code/code/CancerSurv_1.0.0.tar/
- code/code/CancerSurv_1.0.0.tar/CancerSurv_1.0.0/
- code/code/CancerSurv_1.0.0.tar/CancerSurv_1.0.0/CancerSurv/
- code/code/CancerSurv_1.0.0.tar/CancerSurv_1.0.0/CancerSurv/DESCRIPTION
- code/code/CancerSurv_1.0.0.tar/CancerSurv_1.0.0/CancerSurv/man/
- code/code/CancerSurv_1.0.0.tar/CancerSurv_1.0.0/CancerSurv/man/cancerSurv.Rd
- code/code/CancerSurv_1.0.0.tar/CancerSurv_1.0.0/CancerSurv/man/cancerSurvInterval.Rd
- code/code/CancerSurv_1.0.0.tar/CancerSurv_1.0.0/CancerSurv/man/cv.cancerSurvInterval.Rd
- code/code/CancerSurv_1.0.0.tar/CancerSurv_1.0.0/CancerSurv/NAMESPACE
- code/code/CancerSurv_1.0.0.tar/CancerSurv_1.0.0/CancerSurv/R/
- code/code/CancerSurv_1.0.0.tar/CancerSurv_1.0.0/CancerSurv/R/cancerSurv.R
- code/code/CancerSurv_1.0.0.tar/CancerSurv_1.0.0/CancerSurv/R/cancerSurvInterval.R
- code/code/CancerSurv_1.0.0.tar/CancerSurv_1.0.0/CancerSurv/R/cv.cancerSurvInterval.R
- code/code/CancerSurv_1.0.0.tar/CancerSurv_1.0.0/CancerSurv/R/retune.R
- code/code/CancerSurv_1.0.0.tar/CancerSurv_1.0.0/CancerSurv/R/utils.R
- code/code/Example.R
- code/code/README.R
- Estimating_optimal_surveillance_rule_supplementmaterial.pdf
