# Supplementary material for: Estimating optimally tailored active surveillance strategy under interval censoring
Source: Biometrics. 2025 May 30;81(2):ujaf067. doi: 10.1093/biomtc/ujaf067 (PMC12123698; doi:10.1093/biomtc/ujaf067)
Supplement: ujaf067_Supplemental_Files — Web Appendices, referenced in Sections 2 and 3, and R code implementing the proposed method are available with this paper at the Biometrics website on Oxford Academic. [file ujaf067_supplemental_files.zip › code/code/CancerSurv_1.0.0.tar/CancerSurv_1.0.0/CancerSurv/DESCRIPTION]

Package: CancerSurv
Type: Package
Title: Estimating optimal tailored active surveillance strategy under
        interval censoring
Version: 1.0.0
Author: Muxuan Liang
Maintainer: Muxuan Liang <muxuan.liang@ufl.edu>
Description: Active surveillance (AS) using repeated biopsies to monitor disease progressionhas been a popular alternative to immediate surgical intervention in cancer care. In this work, we propose a nonparametric kernel-based method to estimate the true positive rates (TPRs) and true negative rates (TNRs) of a tailored AS strategy, accounting for interval censoring and immediate dropouts. 
License: use_mit_license()
Encoding: UTF-8
RoxygenNote: 7.3.1
NeedsCompilation: no
Packaged: 2025-01-10 15:33:58 UTC; muxuan.liang
