# Supplementary material for: Estimating optimally tailored active surveillance strategy under interval censoring
Source: Biometrics. 2025 May 30;81(2):ujaf067. doi: 10.1093/biomtc/ujaf067 (PMC12123698; doi:10.1093/biomtc/ujaf067)
Supplement: ujaf067_Supplemental_Files — Web Appendices, referenced in Sections 2 and 3, and R code implementing the proposed method are available with this paper at the Biometrics website on Oxford Academic. [file ujaf067_supplemental_files.zip › code/code/CancerSurv_1.0.0.tar/CancerSurv_1.0.0/CancerSurv/man/cancerSurv.Rd]

% Generated by roxygen2: do not edit by hand
% Please edit documentation in R/cancerSurv.R
\name{cancerSurv}
\alias{cancerSurv}
\title{Implementation of comparison methods}
\usage{
cancerSurv(
  subjectId = NULL,
  timeToEvent = NULL,
  measureTime = NULL,
  measureTimeDiscrete = NULL,
  covariate = NULL,
  censoringIndicator = NULL,
  tau0 = 6,
  tradeoff = 0.75,
  trade_off_type = c("standard", "cbr"),
  method = c("osf", "sm", "pc_glm", "jama"),
  methodFitCensoring = "km",
  time_varying = FALSE,
  coef_input = c(0.489, 0.077, -0.968, 0, 0.27, 0.476, -0.654, -1.715),
  prevalence = NULL
)
}
\arguments{
\item{subjectId}{A vector includes the ID of the patient x biopsy in the biopsyTable.}

\item{timeToEvent}{A vector includes the event time.}

\item{measureTime}{A vector includes the measure time of the biopsy.}

\item{covariate}{A matrix includes the longitudinal covariates information in long format, i.e., patient x encounter.}

\item{censoringIndicator}{A vector includes whether the subject is censored.}

\item{tau0}{A number indicates the time interval that TPR is concerned about.}

\item{tradeoff}{A number indicates the trade-offs between TPR and TNR.}

\item{method}{A character indicated the choice of comparison method among "osf", "sm", "pc-glm", "jama".}

\item{time_varying}{A bool indicates whether a stable rule (FALSE) or a dynamic rule (TRUE) is preferred.}

\item{prevalence}{A number indicated the prevalence; default is NULL, which means using the proposed method to fit prevalence.}

\item{timePoints}{A vector includes the time of decisions.}
}
\value{
A list includes the estimated coefficients and prevalence.
}
\description{
Implementation of comparison methods
}
