# Supplementary material for: Estimating optimally tailored active surveillance strategy under interval censoring
Source: Biometrics. 2025 May 30;81(2):ujaf067. doi: 10.1093/biomtc/ujaf067 (PMC12123698; doi:10.1093/biomtc/ujaf067)
Supplement: ujaf067_Supplemental_Files — Web Appendices, referenced in Sections 2 and 3, and R code implementing the proposed method are available with this paper at the Biometrics website on Oxford Academic. [file ujaf067_supplemental_files.zip › code/code/CancerSurv_1.0.0.tar/CancerSurv_1.0.0/CancerSurv/man/cancerSurvInterval.Rd]

% Generated by roxygen2: do not edit by hand
% Please edit documentation in R/cancerSurvInterval.R
\name{cancerSurvInterval}
\alias{cancerSurvInterval}
\title{Implementation of the proposed method without cross-validation on bandwidth}
\usage{
cancerSurvInterval(
  biopsyTable.subjectId,
  biopsyTable.measureTime,
  biopsyTable.eventTime,
  biopsyTable.primary_gleason,
  biopsyTable.secondary_gleason,
  PSATable.covariate,
  PSATable.subjectId,
  PSATable.measureTime,
  PSATable.measureTimeDiscrete = NULL,
  tau0 = 0.5,
  time_varying = FALSE,
  timePoints = NULL,
  xi = 10,
  lambdaSeq = NULL,
  nlambda = 100,
  n.fold = 2,
  standardize = FALSE,
  hopt = 0.2 * sd(biopsyTable$measureTime) * (length(unique(PSATable.subjectId)))^(-1/5),
  shift_fraction = 0.5,
  prevalence = NULL,
  tuning_bandwidth = FALSE,
  bandwidth_scale = 100
)
}
\arguments{
\item{biopsyTable.subjectId}{A vector includes the ID of the patient x biopsy in the biopsyTable.}

\item{biopsyTable.measureTime}{A vector includes the measure time of each biopsy.}

\item{biopsyTable.eventTime}{A vector includes the measure time of the biopsy which detects disease progression.}

\item{biopsyTable.primary_gleason}{A vector includes the primary gleason score from each biopsy.}

\item{biopsyTable.secondary_gleason}{A vector includes the secondary gleason score from each biopsy.}

\item{PSATable.covariate}{A matrix includes the longitudinal covariates information in long format, i.e., patient x encounter.}

\item{PSATable.subjectId}{A vector includes the ID of the patient x encounter in the PSATable.}

\item{tau0}{A number indicates the time interval that TPR is concerned about.}

\item{time_varying}{A bool indicates whether a stable rule (FALSE) or a dynamic rule (TRUE) is preferred.}

\item{timePoints}{A vector includes the time of decisions.}

\item{xi}{A number indicates the trade-offs between TPR and TNR.}

\item{lambdaSeq}{A vector includes candidates of lambda's.}

\item{nlambda}{A number indicated the number of candidate lambda's.}

\item{n.fold}{A number indicated the number of folds.}

\item{standardize}{A bool indicates that standardization is implemented on covariate matrix.}

\item{hopt}{A number indicated the choice of bandwidth in estimating TPR and TNR.}

\item{prevalence}{A number indicated the prevalence; default is NULL, which means using the proposed method to fit prevalence.}
}
\value{
A list includes the estimated coefficients and prevalence.
}
\description{
Implementation of the proposed method without cross-validation on bandwidth
}
