# Supplementary material for: Estimating optimally tailored active surveillance strategy under interval censoring
Source: Biometrics. 2025 May 30;81(2):ujaf067. doi: 10.1093/biomtc/ujaf067 (PMC12123698; doi:10.1093/biomtc/ujaf067)
Supplement: ujaf067_Supplemental_Files — Web Appendices, referenced in Sections 2 and 3, and R code implementing the proposed method are available with this paper at the Biometrics website on Oxford Academic. [file ujaf067_supplemental_files.zip › code/code/CancerSurv_1.0.0.tar/CancerSurv_1.0.0/CancerSurv/R/cv.cancerSurvInterval.R]

#' Implementation of the proposed method
#'
#' @param biopsyTable.subjectId A vector includes the ID of the patient x biopsy in the biopsyTable.
#' @param biopsyTable.measureTime A vector includes the measure time of each biopsy.
#' @param biopsyTable.eventTime A vector includes the measure time of the biopsy which detects disease progression.
#' @param biopsyTable.primary_gleason A vector includes the primary gleason score from each biopsy.
#' @param biopsyTable.secondary_gleason A vector includes the secondary gleason score from each biopsy.
#' @param PSATable.covariate A matrix includes the longitudinal covariates information in long format, i.e., patient x encounter.
#' @param PSATable.subjectId  A vector includes the ID of the patient x encounter in the PSATable.
#' @param tau0 A number indicates the time interval that TPR is concerned about.
#' @param time_varying A bool indicates whether a stable rule (FALSE) or a dynamic rule (TRUE) is preferred.
#' @param timePoints A vector includes the time of decisions.
#' @param xi A number indicates the trade-offs between TPR and TNR.
#' @param lambdaSeq A vector includes candidates of lambda's.
#' @param nlambda A number indicated the number of candidate lambda's.
#' @param n.fold A number indicated the number of folds.
#' @param standardize A bool indicates that standardization is implemented on covariate matrix.
#' @param hopt A number indicated the choice of bandwidth in estimating TPR and TNR.
#' @param prevalence A number indicated the prevalence; default is NULL, which means using the proposed method to fit prevalence.
#' @param tuning_bandwidth A bool indicated whether cross-validation is applied to choose bandwidth.
#' @param bandwidth_scale_seq A vector includes candidates of bandwidths.
#' @returns A list includes the estimated coefficients and prevalence.
#' @export

cv.cancerSurvInterval <-function(biopsyTable.subjectId, biopsyTable.measureTime, biopsyTable.eventTime,
                              biopsyTable.primary_gleason, biopsyTable.secondary_gleason,
                              PSATable.covariate, PSATable.subjectId, PSATable.measureTime,
                              PSATable.measureTimeDiscrete=NULL, tau0=0.5, time_varying=FALSE,
                              timePoints=NULL, xi=10, lambdaSeq=NULL, nlambda=100, n.fold=2,
                              standardize = FALSE, hopt = 0.2*sd(biopsyTable$measureTime) *
                                (length(unique(PSATable.subjectId)))^(-1/5),
                              number_shift_fractions = 1, prevalence=NULL, tuning_bandwidth=FALSE,
                              bandwidth_scale_seq= c(1, 10, 100)){

  # get prevalence
  if (is.null(prevalence)){
    prevalence <- get_prevalence(biopsyTable.subjectId,
                         biopsyTable.measureTime,
                         biopsyTable.eventTime,
                         biopsyTable.primary_gleason,
                         biopsyTable.secondary_gleason,
                         tau0=tau0,
                         timePoints = timePoints, tuning_bandwidth)
    prevalence <- prevalence$prevalence
  }

  # cv select shift_fraction
  shift_fraction_seq <- seq(0, 1, length.out=number_shift_fractions)
  split_index <- sampleBasedOnPid(PSATable.subjectId)
  fit <- NULL
  val <- NULL
  for (bandwidth_scale_seq_tmp in bandwidth_scale_seq){
    fit[[1]] <- cancerSurvInterval(biopsyTable.subjectId[biopsyTable.subjectId %in% split_index$sampledPid],
                                   biopsyTable.measureTime[biopsyTable.subjectId %in% split_index$sampledPid],
                                   biopsyTable.eventTime[biopsyTable.subjectId %in% split_index$sampledPid],
                                   biopsyTable.primary_gleason[biopsyTable.subjectId %in% split_index$sampledPid],
                                   biopsyTable.secondary_gleason[biopsyTable.subjectId %in% split_index$sampledPid],
                                   PSATable.covariate[PSATable.subjectId %in% split_index$sampledPid,],
                                   PSATable.subjectId[PSATable.subjectId %in% split_index$sampledPid],
                                   PSATable.measureTime[PSATable.subjectId %in% split_index$sampledPid],
                                   PSATable.measureTimeDiscrete[PSATable.subjectId %in% split_index$sampledPid],
                                   tau0=tau0, time_varying=time_varying,
                                   timePoints=timePoints, xi=xi, lambdaSeq=lambdaSeq,
                                   nlambda=nlambda, n.fold=n.fold,
                                   standardize = standardize, hopt = hopt,
                                   prevalence=prevalence, tuning_bandwidth=tuning_bandwidth,
                                   bandwidth_scale = bandwidth_scale_seq_tmp)
    fit[[2]] <- cancerSurvInterval(biopsyTable.subjectId[biopsyTable.subjectId %in% split_index$restPid],
                                   biopsyTable.measureTime[biopsyTable.subjectId %in% split_index$restPid],
                                   biopsyTable.eventTime[biopsyTable.subjectId %in% split_index$restPid],
                                   biopsyTable.primary_gleason[biopsyTable.subjectId %in% split_index$restPid],
                                   biopsyTable.secondary_gleason[biopsyTable.subjectId %in% split_index$restPid],
                                   PSATable.covariate[PSATable.subjectId %in% split_index$restPid,],
                                   PSATable.subjectId[PSATable.subjectId %in% split_index$restPid],
                                   PSATable.measureTime[PSATable.subjectId %in% split_index$restPid],
                                   PSATable.measureTimeDiscrete[PSATable.subjectId %in% split_index$restPid],
                                   tau0=tau0, time_varying=time_varying,
                                   timePoints=timePoints, xi=xi, lambdaSeq=lambdaSeq,
                                   nlambda=nlambda, n.fold=n.fold,
                                   standardize = standardize, hopt = hopt, tuning_bandwidth=tuning_bandwidth,
                                   bandwidth_scale = bandwidth_scale_seq_tmp, prevalence=prevalence)

    res_fit1_tmp <- get_tpr_tnr_proposed(fit=list(coef=fit[[1]]$fit), biopsyTable.subjectId[biopsyTable.subjectId %in% split_index$restPid],
                                         biopsyTable.measureTime[biopsyTable.subjectId %in% split_index$restPid],
                                         biopsyTable.eventTime[biopsyTable.subjectId %in% split_index$restPid],
                                         biopsyTable.primary_gleason[biopsyTable.subjectId %in% split_index$restPid],
                                         biopsyTable.secondary_gleason[biopsyTable.subjectId %in% split_index$restPid],
                                         PSATable.covariate[PSATable.subjectId %in% split_index$restPid,],
                                         PSATable.subjectId[PSATable.subjectId %in% split_index$restPid],
                                         PSATable.measureTime[PSATable.subjectId %in% split_index$restPid],
                                         PSATable.measureTimeDiscrete[PSATable.subjectId %in% split_index$restPid],
                                         tau0=tau0,
                                         timePoints = timePoints)
    res_fit2_tmp <- get_tpr_tnr_proposed(fit=list(coef=fit[[2]]$fit), biopsyTable.subjectId[biopsyTable.subjectId %in% split_index$sampledPid],
                                         biopsyTable.measureTime[biopsyTable.subjectId %in% split_index$sampledPid],
                                         biopsyTable.eventTime[biopsyTable.subjectId %in% split_index$sampledPid],
                                         biopsyTable.primary_gleason[biopsyTable.subjectId %in% split_index$sampledPid],
                                         biopsyTable.secondary_gleason[biopsyTable.subjectId %in% split_index$sampledPid],
                                         PSATable.covariate[PSATable.subjectId %in% split_index$sampledPid,],
                                         PSATable.subjectId[PSATable.subjectId %in% split_index$sampledPid],
                                         PSATable.measureTime[PSATable.subjectId %in% split_index$sampledPid],
                                         PSATable.measureTimeDiscrete[PSATable.subjectId %in% split_index$sampledPid],
                                         tau0=tau0,
                                         timePoints = timePoints)
    val <- rbind(val, c(res=(res_fit1_tmp$TPR+xi*(1-prevalence)/prevalence*res_fit1_tmp$TNR+
                               res_fit2_tmp$TPR+xi*(1-prevalence)/prevalence*res_fit2_tmp$TNR)/2,
                        bandwidth_scale = bandwidth_scale_seq_tmp))
    print(val)
  }
  val_sum <- apply(val[,1:length(timePoints)],1,mean)
  bandwidth_scale_select <- bandwidth_scale_seq[min(which.max(val_sum))]


  fit_select <- cancerSurvInterval(biopsyTable.subjectId,
                                 biopsyTable.measureTime,
                                 biopsyTable.eventTime,
                                 biopsyTable.primary_gleason,
                                 biopsyTable.secondary_gleason,
                                 PSATable.covariate,
                                 PSATable.subjectId,
                                 PSATable.measureTime,
                                 PSATable.measureTimeDiscrete,
                                 tau0=tau0, time_varying=time_varying,
                                 timePoints=timePoints, xi=xi, lambdaSeq=lambdaSeq,
                                 nlambda=nlambda, n.fold=n.fold,
                                 standardize = standardize, hopt = hopt,
                                 bandwidth_scale = bandwidth_scale_select, prevalence=prevalence)

  return(list(fit=fit_select$fit,opt=fit_select$opt, prevalence=prevalence, bandwidth_scale = bandwidth_scale_select, cv.value=val_sum))
}
