# Supplementary material for: Estimating optimally tailored active surveillance strategy under interval censoring
Source: Biometrics. 2025 May 30;81(2):ujaf067. doi: 10.1093/biomtc/ujaf067 (PMC12123698; doi:10.1093/biomtc/ujaf067)
Supplement: ujaf067_Supplemental_Files — Web Appendices, referenced in Sections 2 and 3, and R code implementing the proposed method are available with this paper at the Biometrics website on Oxford Academic. [file ujaf067_supplemental_files.zip › code/code/Example.R]

args <- (commandArgs(TRUE))
for(i in 1:length(args)){
  eval(parse(text = args[[i]]))
}

library(CancerSurv)

n <- n
xi <- 1/xi
biopsy.gap <- gap
p <- 4
J <- 5

seed<-index

# parameter
set.seed(seed)
v1 <- 30
scale <- 15
shape <- 1.4
tau0 <- 12
meanA <- -0.1 * c(1,1)
sigmaA <- cbind(c(0.83^2,-0.005), c(-0.005, 0.13^2))
max_follow_up <- 150
sigma <- sqrt(0.1)
beta <- c(0,-0.7,0.8,-1.3)

# prediction time
timePoint <- tau0 * (1:J)

# generate underlying data
genCovariate <- function(a, t, sigma){
  if(length(t)==1){
    x <- a %*% c(1,log(t/v1)) + rnorm(1,mean=0, sd=sigma)
  } else {
    x <- sapply(t, function(s){
      a %*% c(1,log(s/v1)) + rnorm(1,mean=0, sd=sigma)
    })
  }
  t(x)
}

genA <- function(meanA, sigmaA, p){
  MASS::mvrnorm(p, meanA, sigmaA)
}

getData <- function(sample_size){
  data <- NULL
  measureTimePSA <- timePoint
  for (index in 1:sample_size){
    a <- genA(meanA = meanA, sigmaA = sigmaA, p=p)
    data$pid <- c(data$pid, rep(index, J))
    data$measureTime <- c(data$measureTime,timePoint)
    data$x <- rbind(data$x, genCovariate(a, measureTimePSA,sigma = sigma))
    survivalTime <- tau0+v1*(rexp(1)/((shape/(shape+a[,2]%*%beta))*exp(a[,1]%*%beta)))^(1/(shape+a[,2]%*%beta))
    cenTime <- runif(1, tau0, 150)
    data$eventTime <- c(data$eventTime,rep(min(survivalTime, cenTime),J))
    data$indicator <- c(data$indicator,rep((survivalTime<cenTime),J))
    data$eventTimeTrue <- c(data$eventTimeTrue,rep(survivalTime,J))
  }
  data
}

getBiopsyTime <- function(biopsy.gap, min_time, max_time){
  seq <- runif(1, min_time, min_time+3*biopsy.gap)
  while (max(seq)<max_time){
    seq <- c(seq, runif(1, min=max(seq)+biopsy.gap, max=max(seq)+3*biopsy.gap))
  }
  seq[-length(seq)]
}

getBiopsyData <- function(data, biopsy.gap, sample_size){
  dataBiopsy <- NULL
  for (index in 1:sample_size){
    measureTimeBiopsy <- getBiopsyTime(biopsy.gap, tau0, 150)
    count.biopsy <- length(measureTimeBiopsy)
    eventTimeTrue <- unique(data$eventTimeTrue[data$pid==index])
    dataBiopsy$pid <- c(dataBiopsy$pid, rep(index, count.biopsy))
    dataBiopsy$measureTime <- c(dataBiopsy$measureTime, measureTimeBiopsy)
    dataBiopsy$is.positive <- c(dataBiopsy$is.positive, c(eventTimeTrue<=measureTimeBiopsy))
    dataBiopsy$primary_score <- c(dataBiopsy$primary_score, rep(3, count.biopsy))
    dataBiopsy$secondary_score <- c(dataBiopsy$secondary_score, rep(3, count.biopsy)+c(eventTimeTrue<=measureTimeBiopsy))
    dataBiopsy$eventTime <- c(dataBiopsy$eventTime,rep(unique(data$eventTime[data$pid==index]),count.biopsy))
    dataBiopsy$indicator <- c(dataBiopsy$indicator,rep(unique(data$indicator[data$pid==index]),count.biopsy))
    dataBiopsy$eventTimeTrue <- c(dataBiopsy$eventTimeTrue,rep(eventTimeTrue, count.biopsy))
  }
  dataBiopsy
}

getDataSets <- function(sample_size){
  data <- getData(sample_size)
  dataBiopsy <- getBiopsyData(data, biopsy.gap, sample_size)

  dataFull <- as.data.frame(data)
  dataBiopsyFull <- as.data.frame(dataBiopsy)

  # considering dropout/event
  dropout.dict <- NULL
  dropout.dict$pid <- 1:sample_size
  for (pid in 1:sample_size){
    if (unique(dataFull$indicator[dataFull$pid==pid])==1){
      dropout.dict$time[pid] <- min(dataBiopsyFull$measureTime[dataBiopsyFull$secondary_score==4 & dataBiopsyFull$pid==pid])
    } else {
      dropout.dict$time[pid] <- min(dataFull$eventTime[dataFull$pid==pid])
    }
  }
  dropout.dict <- as.data.frame(dropout.dict)
  dataObs <- NULL
  for (pid in 1:sample_size) {
    tmp <- dataFull[dataFull$pid==pid,]
    tmp <- tmp[tmp$measureTime <= dropout.dict$time[dropout.dict$pid==pid],]
    dataObs <- rbind(dataObs, tmp)
  }
  dataBiopsyObs <- NULL
  for (pid in 1:sample_size) {
    tmp <- dataBiopsyFull[dataBiopsyFull$pid==pid,]
    tmp <- tmp[tmp$measureTime <= dropout.dict$time[dropout.dict$pid==pid],]
    dataBiopsyObs <- rbind(dataBiopsyObs, tmp)
  }

  # create observed event time based on the dropout.dict
  for (index in 1:NROW(dataObs)){
    dataObs$eventTimeObs[index] <- dropout.dict$time[dropout.dict$pid==dataObs$pid[index]]
  }
  for (index in 1:NROW(dataBiopsyObs)){
    dataBiopsyObs$eventTimeObs[index] <- dropout.dict$time[dropout.dict$pid==dataBiopsyObs$pid[index]]
  }
  list(dataFull=dataFull, dataBiopsyFull=dataBiopsyFull, dataObs=dataObs, dataBiopsyObs=dataBiopsyObs)
}

# generate training data
dataTrainList <- getDataSets(n)

# training
training_data <- dataTrainList$dataObs
training_biopsy_info <- dataTrainList$dataBiopsyObs
fit_interval <- cv.cancerSurvInterval(biopsyTable.subjectId = training_biopsy_info$pid,
                                   biopsyTable.measureTime = training_biopsy_info$measureTime,
                                   biopsyTable.eventTime  = training_biopsy_info$eventTimeObs,
                                   biopsyTable.primary_gleason = training_biopsy_info$primary_score,
                                   biopsyTable.secondary_gleason =  training_biopsy_info$secondary_score,
                                   PSATable.covariate = cbind(training_data$x.1, training_data$x.2,
                                                              training_data$x.3, training_data$x.4),
                                   PSATable.subjectId = training_data$pid, PSATable.measureTime = training_data$measureTime,
                                   PSATable.measureTimeDiscrete = training_data$measureTime,
                                   tau0=tau0,
                                   timePoints = timePoint, xi=xi, standardize = FALSE, tuning_bandwidth = TRUE)
coef_interval <- list(coef=fit_interval$fit)
coef_osf<-cancerSurv(subjectId = training_data$pid, timeToEvent = training_data$eventTimeObs,
                     measureTime = training_data$measureTime, measureTimeDiscrete = training_data$measureTime,
                     covariate = cbind(training_data$x.1, training_data$x.2,
                                       training_data$x.3, training_data$x.4),
                     censoringIndicator = training_data$indicator, tau0 = tau0, tradeoff = xi, method='osf', trade_off_type = "cbr",
prevalence = fit_interval$prevalence)

coef_pc<-cancerSurv(subjectId = training_data$pid, timeToEvent = training_data$eventTimeObs,
                    measureTime = training_data$measureTime, measureTimeDiscrete = training_data$measureTime,
                    covariate = cbind(training_data$x.1, training_data$x.2,
                                      training_data$x.3, training_data$x.4),
                    censoringIndicator = training_data$indicator, tau0 = tau0, tradeoff = xi, method='pc_glm', trade_off_type = "cbr",
prevalence = fit_interval$prevalence)

# test
set.seed(10000)
dataTestList <- getDataSets(1500)
testing_data <- dataTestList$dataObs
testing_biopsy_info <- dataTestList$dataBiopsyObs

roc_osf_true <- get_tpr_tnr_true(fit=coef_osf, PSATableEventTimeTrue = testing_data$eventTimeTrue,
                                 PSATable.covariate = cbind(testing_data$x.1, testing_data$x.2,
                                                            testing_data$x.3, testing_data$x.4),
                                 PSATable.subjectId = testing_data$pid, PSATable.measureTime = testing_data$measureTime,
                                 PSATable.measureTimeDiscrete = testing_data$measureTime, tau0=tau0,
                                 timePoints = timePoint)
roc_osf_true$value <- roc_osf_true$TPR+(1-roc_osf_true$prevalence)/roc_osf_true$prevalence*xi*roc_osf_true$TNR

roc_pc_true <- get_tpr_tnr_true(fit=coef_pc, PSATableEventTimeTrue = testing_data$eventTimeTrue,
                                PSATable.covariate = cbind(testing_data$x.1, testing_data$x.2,
                                                           testing_data$x.3, testing_data$x.4),
                                PSATable.subjectId = testing_data$pid, PSATable.measureTime = testing_data$measureTime,
                                PSATable.measureTimeDiscrete = testing_data$measureTime, tau0=tau0,
                                timePoints = timePoint)
roc_pc_true$value <- roc_pc_true$TPR+(1-roc_pc_true$prevalence)/roc_pc_true$prevalence*xi*roc_pc_true$TNR

roc_interval_true <- get_tpr_tnr_true(fit=coef_interval, PSATableEventTimeTrue = testing_data$eventTimeTrue,
                                      PSATable.covariate = cbind(testing_data$x.1, testing_data$x.2,
                                                                 testing_data$x.3, testing_data$x.4),
                                      PSATable.subjectId = testing_data$pid, PSATable.measureTime = testing_data$measureTime,
                                      PSATable.measureTimeDiscrete = testing_data$measureTime, tau0=tau0,
                                      timePoints = timePoint)
roc_interval_true$value <- roc_interval_true$TPR+(1-roc_interval_true$prevalence)/roc_interval_true$prevalence*xi*roc_interval_true$TNR

# return results

res <- data.frame(score = c(roc_osf_true$TPR,roc_osf_true$TNR, roc_osf_true$value,
                            roc_pc_true$TPR, roc_pc_true$TNR, roc_pc_true$value,
                            roc_interval_true$TPR,roc_interval_true$TNR, roc_interval_true$value),
                  measure = rep(rep(c("TPR", "TNR", "Value"), each=length(timePoint)), times=3),
                  method=rep(c("true (osf)", "true (pc-glm)", "true (interval)"), each=3*length(timePoint)), TimePoint=rep(timePoint, by=9), index=seed)
coef <- data.frame(coef=c(sum(coef_interval$coef[2:5] *beta)/(sqrt(sum((coef_interval$coef[2:5])^2))*sqrt(sum((beta)^2))),
                          sum(coef_osf$coef[2:5] *beta)/(sqrt(sum((coef_osf$coef[2:5])^2))*sqrt(sum((beta)^2))),
                          sum(coef_pc$coef[2:5] *beta)/(sqrt(sum((coef_pc$coef[2:5])^2))*sqrt(sum((beta)^2)))),
                   method=c("interval","osf", "pc-glm"), index=seed)

# freq <- data.frame(score = c(roc_osf_true$PR, roc_osf_true$DPR,
#                              roc_interval_true$PR,roc_interval_true$DPR),
#                    measure = rep(rep(c("PR", "DPR"), each=length(timePoint)), times=2),
#                    method=rep(c("true (osf)", "true (interval)"), each=2*length(timePoint)), TimePoint=rep(timePoint, by=4), index=seed)

write.csv(res, file = paste0("/blue/muxuan.liang/muxuan.liang/CancerSurv/sim1/score_n", n,"_xi",1/xi, "_biopsyGap", gap,"_index",index,"_cbr_correct_control_interval_10_31.csv"))
write.csv(coef, file = paste0("/blue/muxuan.liang/muxuan.liang/CancerSurv/sim1/coef_n", n,"_xi",1/xi, "_biopsyGap", gap,"_index",index,"_cbr_correct_control_interval_10_31.csv"))
#write.csv(freq, file = paste0("/blue/muxuan.liang/muxuan.liang/CancerSurv/sim1/freq_n", n,"_xi",1/xi, "_biopsyGap", gap,"_index",index,"_cbr.csv"))
